# Supplementary material for: Metabolomics of Synovial Fluid and Infrapatellar Fat Pad in Patients with Osteoarthritis or Rheumatoid Arthritis
Source: Inflammation. 2022 Jan 18;45(3):1101–17. doi: 10.1007/s10753-021-01604-x (PMC9095531; doi:10.1007/s10753-021-01604-x)
Supplement: Supplementary file 3 — Supplementary file3 (XLSX 51 KB) [file 10753_2021_1604_MOESM3_ESM.xlsx]

## Sheet: Sheet1
Additional file 3. Metabolite profiling results from the synovial fluid. C = control, pOA = primary osteoarthritis, RA = rheumatoid arthritis								pOA vs C						RA vs C						pOA vs RA
Compound/Molecular feature	KEGG-ID	HMDB-ID	Composite Spectrum	Retention Time	Theoretical mass	Ionization mode	Level of identification (LI)	p_orig	p_FDR	log-FC	ms	n_imp1	n_imp2	p_orig	p_FDR	log-FC	ms	n_imp1	n_imp2	p_orig	p_FDR	log-FC	ms	n_imp1	n_imp2
108.0942@8.789999				8.79	108.094	RPpos	LI4	0.0061467	0.90308	-1.747	0	0	6							0.0086463	1	-1.59	0	1	6
132.0555@1.762				1.762	132.055	HILICpos	LI4							0.0026648	0.59899	1.936	0	0	0
133.9311@10.61				10.61	133.931	RPneg	LI4	0.0014115	0.40918	-1.379	0	0	0
140.0585@3.695				3.695	140.059	HILICpos	LI4	0.0053967	0.87234	1.791	0	0	1	0.0049808	0.83078	1.329	0	0	0
156.0783@6.557999				6.558	156.078	RPneg	LI4							0.0082945	0.99145	2.758	0.14	3	0
Tranexamic acid			(180.0514, 483.33)(196.0221, 332.26)(158.1176, 1712603.9)(159.1213, 149577.94)	2.748	157.108	HILICpos	LI2	8.177e-15	1.1764e-10	10.632	9.601	0	0	4.5348e-15	1.0144e-10	10.55	9.478	0	0
158.1101@6.884001				6.884	158.11	RPpos	LI4	0.0018245	0.48094	-3.866	0	0	7							0.0047178	0.81283	-3.332	0	1	7
159.0895@4.642999				4.643	159.089	HILICpos	LI4							0.0068355	0.92574	3.147	0	0	0	0.0011338	0.3686	-3.637	0	0	3
166.0477@5.824999				5.825	166.048	HILICneg	LI4	0.0028744	0.62297	1.241	0	1	0
168.1154@10.155				10.155	168.115	RPpos	LI4	0.0044652	0.78818	1.5	0	0	1
Gabapentin		HMDB0005015	(365.2398, 1851.55)(366.2432, 810.99)(210.0903, 2003.11)(211.0951, 211.94)(172.1332, 1758912.8)(173.1369, 170924.36)(174.139, 14301.29)	2.24	171.126	HILICpos	LI2	2.4656e-11	2.0269e-07	8.511	5.971	0	0	3.419e-05	0.028514	7.772	0	0	0
173.1051@3.431				3.431	173.105	RPpos	LI4	0.0051108	0.84028	2.021	0	1	0
180.078@5.2419996				5.242	180.078	RPpos	LI4							0.00038603	0.19658	2.731	0.587	5	1
185.1416@9.585003				9.585	185.142	RPpos	LI4	0.0063865	0.90857	1.693	0	0	1
185.142@10.380002				10.38	185.142	RPpos	LI4	0.002061	0.51243	2.186	0	0	1
KAPA			(186.1137, 302578.53)(187.1169, 31925.55)(188.119, 2932.15)(373.2353, 319.36)	4.44	187.121	RPneg	LI2	0.0070287	0.92644	2.455	0	0	0
191.0983@1.843				1.843	191.098	HILICpos	LI4	0.0082281	0.99145	3.872	0	4	0
193.1454@10.104003				10.104	193.145	RPpos	LI4	0.0094005	1	1.176	0	0	1
194.0953@7.629999				7.63	194.095	RPpos	LI4	0.00014103	0.091185	3.755	1.3	5	1
195.0532@1.6989999				1.699	195.053	HILICneg	LI4	0.0010279	0.34652	4.681	1.026	4	0
Gluconic acid	C00257	HMDB0000625	(195.0514, 114340.82)(196.0545, 8229.17)	7.16	196.059	HILICneg	LI2	0.0016447	0.45502	1.897	0.241	0	0	0.0017467	0.47264	1.77	0	0	0
198.1369@1.4449998				1.445	198.137	HILICpos	LI4	0.0045574	0.80166	5.276	0	4	1	0.0078042	0.96165	4.784	0	4	1
212.1399@10.104002				10.104	212.14	RPpos	LI4	0.0038976	0.7235	-3.215	0	0	7
212.9254@10.610998				10.611	212.925	RPneg	LI4	0.0056302	0.87563	-3.473	0	0	6
218.0404@6.557999				6.558	218.04	HILICpos	LI4	0.0091793	1	4.43	0.076	3	0	0.0074012	0.94434	4.683	0.519	3	0
225.0698@0.967				0.967	225.07	HILICneg	LI4							0.007559	0.9539	-3.23	0	0	4	0.0044545	0.78818	3.399	0	4	0
227.1494@1.3139998				1.314	227.149	HILICpos	LI4							0.00023834	0.13446	6.841	2.172	5	0
228.1111@2.618				2.618	228.111	RPpos	LI4	0.0011622	0.37201	3.684	1.029	5	2							0.0066791	0.92574	2.354	0	7	2
CMPF			(239.0927, 549664.56)(240.096, 69566.68)(241.0979, 9414.69)(242.1005, 604.75)	7.616	240.1	RPneg	LI1	0.00090013	0.32624	3.449	0.328	0	0
242.128@1.7659999				1.766	242.128	HILICpos	LI4							0.0021735	0.52115	2.634	0	0	0	0.006243	0.90308	-2.015	0	0	0
245.1014@3.9410014				3.941	245.101	HILICpos	LI4													0.0024807	0.56872	-1.362	0	0	0
247.1424@4.3160014				4.316	247.142	HILICpos	LI4													0.0081773	0.98856	-1.228	0	0	0
248.0901@4.7860003				4.786	248.09	RPpos	LI4	4.7314e-05	0.037297	5.478	1.857	5	2
251.2247@9.97				9.97	251.225	RPpos	LI3	0.0076266	0.95731	-1.571	0	0	2
253.2042@8.462998				8.463	253.204	RPpos	LI4	0.0062943	0.90512	1.87	0	0	1
Palmitoleamide			(507.4883, 9284.14)(508.4913, 2965.96)(509.4944, 693.5)(510.4934, 97.51)(276.2307, 24213.87)(277.2331, 4337.74)(292.2047, 1552.2)(254.2485, 70792.45)(255.2514, 13288.59)(256.2564, 1942.12)(257.2643, 124.67)	10.236	253.241	RPpos	LI1	0.0067259	0.92574	-1.857	0	0	0
256.1413@4.7540007				4.754	256.141	RPpos	LI4													0.0004675	0.22762	-3.046	0	2	9
257.1987@10.501003				10.501	257.199	RPpos	LI4	0.0081655	0.98856	1.232	0	0	1
257.1993@10.072999				10.073	257.199	RPpos	LI4	0.0088405	1	1.389	0	0	1
260.174@3.8079996				3.808	260.174	HILICpos	LI4													0.0028817	0.62297	-3.322	0	1	6
263.1124@6.154				6.154	263.112	HILICpos	LI3													0.0012577	0.38703	-1.714	0	0	0
263.1125@6.414				6.414	263.113	HILICpos	LI3													0.0015944	0.44322	-1.773	0	0	0
265.1318@1.4360003				1.436	265.132	HILICpos	LI4							0.0050211	0.83497	1.697	0	0	0
270.1987@7.2100005				7.21	270.199	RPpos	LI4							0.0020002	0.5093	-3.866	0	0	6	0.0094929	1	2.961	0	6	0
274.1362@1.9239999				1.924	274.136	HILICpos	LI4	0.004199	0.76224	1.936	0	0	0	0.0085602	0.99916	1.675	0	0	0
275.2229@10.237				10.237	275.223	RPpos	LI4	0.004934	0.83019	-3.16	0	0	5
279.133@5.706001				5.706	279.133	HILICpos	LI4							0.007017	0.92644	-2.035	0	0	4	0.0085116	0.99829	1.886	0	4	0
Linoleamide			(559.5208, 220542.78)(560.524, 86101.82)(561.5269, 17560.91)(562.5301, 2959.08)(563.5358, 364.25)(302.2465, 225520.78)(303.2495, 45329.43)(304.2528, 5739.84)(318.2202, 8548.45)(319.2236, 2015.91)(320.2187, 970.83)(280.2641, 2100967.2)(281.268, 411203.16)(282.2722, 46231.51)	10.39	279.257	RPpos	LI1	0.0088059	1	-1.903	0	0	0
Oleamide	C19670	HMDB0002117	(563.5512, 26805.67)(564.5549, 11838.17)(565.562, 4329.46)(305.2611, 3096.69)(282.2799, 2344816.0)(283.2838, 429545.12)	0.417	281.272	HILICpos	LI2	0.0048182	0.82435	-2.175	0	0	0
282.0679@4.459				4.459	282.068	RPpos	LI4	0.00017795	0.10779	2.203	0.232	5	2
285.2202@10.641999				10.642	285.22	RPpos	LI4	0.008361	0.99407	1.196	0	0	0
286.2368@6.0179996				6.018	286.237	HILICpos	LI4	0.0061695	0.90308	-1.505	0	0	6							0.0032542	0.66521	-3.467	0	2	6
292.1546@2.7490003				2.749	292.155	HILICpos	LI4	6.9857e-07	0.0015477	5.477	4.23	0	0	3.0583e-06	0.0046312	5.379	4.126	0	2
292.2773@10.942				10.942	292.277	RPpos	LI4	0.0045972	0.80166	-1.329	0	0	1
297.1446@3.585				3.585	297.145	HILICpos	LI3	1.894e-06	0.0032055	4.257	2.47	1	0	0.00021634	0.12449	3.68	1.768	1	0
301.026@3.7579997				3.758	301.026	HILICneg	LI4	0.0020987	0.51243	5.445	2.286	5	1							0.0016881	0.46258	3.142	0	7	1
Deoxyguanosine			(309.1677, 69564.16)(310.1706, 11712.73)(311.1776, 1605.89)	2.78	308.16	HILICpos	LI1	5.3379e-06	0.0072896	5.425	2.6	5	0	6.8915e-06	0.0088126	6.233	2.214	5	0
Oleoyl ethylamide			(619.6157, 301371.56)(620.6189, 131188.8)(621.6209, 28823.41)(622.622, 4606.61)(623.6232, 717.28)(332.2933, 529609.1)(333.2966, 114257.01)(334.2999, 13421.47)(335.2998, 1387.04)(642.4374, 1244.92)(643.4355, 682.61)(348.2677, 8973.36)(349.2697, 2516.59)(310.3114, 2362642.5)(311.3151, 501490.97)(312.318, 53355.29)(313.3208, 4369.1)	10.948	309.304	RPpos	LI2	0.006208	0.90308	-1.917	0	0	0
310.0657@7.6370006				7.637	310.066	RPpos	LI4	0.0087606	1	3.807	1.421	5	0
316.1824@6.3010006				6.301	316.182	RPpos	LI4							0.0026962	0.60171	2.549	0	4	2
317.1847@2668				2.668	317.185	HILICpos	LI4													0.00027117	0.1515	-1.816	0	0	0
319.1634@1.456				1.456	319.163	RPpos	LI4	0.001974	0.50501	6.477	3.796	5	0
321.0997@4.441001				4.441	321.1	RPneg	LI4	0.00076432	0.29465	3.551	0	4	2
330.2767@10.624				10.624	330.277	RPpos	LI3	0.0032399	0.66521	1.636	0	0	0	0.0015382	0.43176	2.027	0	0	0
330.2929@10.949001				10.949	330.293	RPpos	LI4	0.0069881	0.92644	-1.904	0	0	0
332.1206@6.8229985				6.823	332.121	HILICneg	LI4							0.0026978	0.60171	-2.241	0.001	0	6
333.1205@3.6029997				3.603	333.12	HILICneg	LI4	1.0387e-05	0.012717	7.38	3.432	4	0	3.4023e-05	0.028514	6.114	1.234	4	1
335.1179@3.6030004				3.603	335.118	HILICneg	LI4	1.299e-06	0.0023359	4.936	1.057	5	1
340.116@3.5320003				3.532	340.116	HILICneg	LI4	1.4813e-05	0.015785	5.119	1.714	5	2							0.0014176	0.40918	4.169	0	7	2
340.2363@6.5989995				6.599	340.236	RPpos	LI4	0.0027189	0.60189	4.734	0	4	2
Omeprazole	C07324	HMDB0001913	(368.1037, 6861.56)(369.1061, 1348.92)(370.1003, 679.44)(384.0824, 167991.22)(385.0851, 31264.5)(346.1213, 607489.06)(347.1245, 113184.52)(348.1212, 33759.94)	0.499	345.117	HILICpos	LI2	5.4472e-06	0.0072896	7.966	0.842	5	1	4.0954e-06	0.0060428	8.446	0.462	5	1
349.2234@9.748				9.748	349.223	RPpos	LI4	0.0011316	0.3686	-1.442	0	0	0
350.2447@10.496001				10.496	350.245	RPpos	LI4	0.005576	0.87538	-4.042	0	0	6
354.2583@9.147001				9.147	354.258	RPpos	LI4													0.00017646	0.10779	4.668	0	8	2
356.2705@8.809999				8.81	356.271	RPpos	LI4													0.0060921	0.90308	4.027	0	7	2
358.055@5.682999				5.683	358.055	RPpos	LI4	0.00012184	0.080591	8.963	5.178	5	0
358.2464@6.080001				6.08	358.246	RPneg	LI4	0.0017058	0.4652	3.912	1.646	5	2
358.3009@10.949999				10.95	358.301	RPpos	LI4	0.0072233	0.93533	1.553	0	0	1
360.0524@5.6819997				5.682	360.052	RPpos	LI4	0.00014706	0.094026	7.593	3.804	3	0	0.0018304	0.48094	5.572	0	3	2
Testosterone sulfate		HMDB0002833	(367.1588, 236377.0)(368.1617, 47754.82)(735.3259, 491.38)	7.2	368.166	RPneg	LI1							0.0011913	0.37591	-3.519	0	0	0	0.0085799	0.99944	2.543	0	0	0
368.3755@11.255				11.255	368.375	RPpos	LI4	0.0083027	0.99145	-2.444	0	0	5
369.3241@10.714997				10.715	369.324	RPpos	LI4	0.0018733	0.49	2.224	0	1	1
Androsterone sulfate		HMDB0002759	(369.1742, 4481.93)(370.1781, 1169.05)(371.1718, 339.52)	7.922	370.181	RPneg	LI2							0.0031682	0.65817	-2.378	0	0	1
371.1703@7.307001				7.307	371.17	RPpos	LI4	0.0060212	0.90308	2.782	0	0	2	0.0055454	0.87538	2.725	0	0	2
371.2673@9.145997				9.146	371.267	RPpos	LI4													0.0066829	0.92574	1.529	0	0	0
372.2619@6.5790005				6.579	372.262	RPneg	LI4	0.00076536	0.29465	3.569	0	4	2
374.0494@5.8700004				5.87	374.049	RPpos	LI4	0.00032688	0.171	4.975	2.207	5	1	0.0033658	0.67125	3.625	0	5	2
375.0905@1.9039998				1.904	375.091	HILICpos	LI4	0.00050524	0.23074	4.315	0	3	2
380.2906@10.951997				10.952	380.291	RPpos	LI4	0.0099673	1	1.217	0	0	0	0.0021181	0.51243	1.837	0	0	0
384.2992@2.7540007				2.754	384.299	HILICpos	LI4	0.0020345	0.51243	6.632	3.296	4	0	0.0021009	0.51243	6.604	3.315	4	0
387.3166@10.102999				10.103	387.317	RPpos	LI4													0.0061413	0.90308	1.94	0	7	2
392.293@10.632999				10.633	392.293	RPpos	LI3	0.0089529	1	1.813	0	0	0
396.1969@8.166998				8.167	396.197	RPneg	LI4							0.0082904	0.99145	-3.381	0	0	6	0.0076862	0.96137	3.191	0	6	0
Sulfasalazine	C07316	HMDB0014933	(397.0614, 347465.3)(398.0643, 73134.11)	6.855	398.068	RPneg	LI2							0.0034194	0.67618	6.364	0	3	1
400.1028@6.852998				6.853	400.103	HILICneg	LI4	0.002919	0.62443	4.029	1.05	0	0	0.0016861	0.46258	3.881	0	0	0
400.2277@8.076002				8.076	400.228	RPneg	LI4							0.0013431	0.40083	-3.657	0	0	6
400.2911@2.7529993				2.753	400.291	HILICpos	LI4	0.00012423	0.081234	3.947	2.253	4	0	0.00019077	0.11317	3.892	2.303	4	0
400.3875@12.079				12.079	400.387	RPpos	LI4													0.0013444	0.40083	-2.81	0	1	8
Cholic acid	C00695	HMDB0000619	(407.28, 77530.3)(408.2835, 20002.04)(409.286, 2839.45)(410.2881, 437.4)(815.5681, 1155.51)(816.5702, 699.25)	9.125	408.287	RPneg	LI1													0.0013008	0.39606	3.528	0	4	1
420.0649@7.6169996				7.617	420.065	RPneg	LI4	0.0022993	0.54005	4.483	1.915	4	0
Chenodeoxycholic acid			(437.2905, 47823.55)(438.2938, 13184.12)(439.2968, 2767.66)(440.3015, 496.79)	9.654	438.297	RPneg	LI1													0.0098927	1	2.218	0	2	0
452.3219@7.9759984				7.976	452.322	RPpos	LI4	0.00044356	0.22004	3.636	0	4	2
462.3773@10.602999				10.603	462.377	RPpos	LI4	0.0017722	0.47433	3.282	0	4	2	0.0017833	0.47508	3.224	0	4	0
469.189@2.7280004				2.728	469.189	HILICpos	LI4							0.0014302	0.40944	3.476	0	5	2
476.1716@10.671998				10.672	476.172	RPneg	LI4	0.00073395	0.29465	4.522	2.645	5	0
484.3399@10.306				10.306	484.34	RPpos	LI4													0.0073542	0.94253	1.982	0	0	0
484.3878@2.75				2.75	484.388	HILICpos	LI4	1.3491e-12	1.5526e-08	3.636	3.207	1	0	4.2292e-12	4.0561e-08	3.61	3.065	1	0
486.290@12.715				12.715	486.29	RPneg	LI4	0.0010409	0.34652	4.94	0	0	0	4.608e-09	2.0397e-05	7.068	4.593	0	0
486.3681@2.744				2.744	486.368	HILICpos	LI4	6.444e-11	4.1202e-07	2.978	2.447	1	0	4.2501e-11	3.0571e-07	2.795	2.36	1	0
488.3099@8.871999				8.872	488.31	RPpos	LI4	0.0051071	0.84028	2.31	0	0	1
LPC(16:0)			(518.3233, 2249.94)(519.3292, 672.69)(496.3401, 20402.95)(497.3436, 6114.92)(498.3442, 1492.28)	2.739	495.333	HILICpos	LI2	5.7566e-05	0.044168	2.63	0.443	1	0	0.0027952	0.61393	1.533	0	1	0	0.0038527	0.72059	1.097	0	0	0
496.2304@6.192001				6.192	496.23	RPneg	LI4	0.0085353	0.99829	3.865	0	4	0	0.0079685	0.97562	3.868	0	4	2
503.3179@12.604003				12.604	503.318	RPpos	LI4	0.0019047	0.49463	2.89	0	1	0	6.2098e-07	0.0014889	4.086	2.387	1	0
507.3297@0.94599974				0.946	507.33	HILICpos	LI3													0.002618	0.59311	1.521	0	0	1
507.3324@1.338				1.338	507.332	HILICpos	LI4													0.0014413	0.41058	1.93	0	0	0
507.3327@0.955				0.955	507.333	HILICpos	LI3													0.0058409	0.89629	1.969	0	0	0
LPC(18:3)			(540.3065, 2500.08)(541.3115, 797.02)(556.1655, 348.34)(557.1542, 34.67)(518.3245, 37918.26)(519.3278, 10916.24)(520.3309, 2547.25)	9.882	517.316	RPpos	LI2													0.00094536	0.33171	1.346	0	0	0
519.325@2.7379992				2.738	519.325	HILICpos	LI4	0.0093643	1	5.123	2.698	2	0
LPC(18:2)		HMDB0010386	(1039.6733, 108051.55)(1040.6763, 60157.88)(542.3223, 86034.73)(543.3254, 24995.86)(558.2948, 7204.64)(559.2984, 4783.17)(520.3403, 1637188.1)(521.3439, 460205.34)(522.3464, 82227.77)(523.3487, 11598.29)(260.6441, 96.66)	10.145	519.333	RPpos	LI1													0.0083133	0.99145	1.15	0	0	0
530.3572@9.686002				9.686	530.357	RPpos	LI4	0.0097816	1	2.272	0	0	1
544.3739@9.880001				9.88	544.374	RPpos	LI4	0.00803	0.98106	2.078	0	1	2
544.453@10.970				10.97	544.453	RPpos	LI4	0.0095996	1	-3.701	0	0	7
545.364@12.610				12.61	545.364	RPpos	LI4							0.0036574	0.70355	10.412	4.521	3	0
547.3865@2.7579997				2.758	547.386	HILICpos	LI4	0.0089125	1	3.267	1.649	2	0	0.0089956	1	3.26	1.45	2	0
549.8208@10.705				10.705	549.821	RPpos	LI4													0.0090998	1	1.596	0	0	0
9-Octadecenamide			(585.4544, 424.59)(586.4623, 113.53)(563.5522, 6552822.0)(564.5547, 2782721.0)(565.5581, 533440.7)(566.5614, 73499.41)	10.62	562.574	RPpos	LI2	0.0038569	0.72059	-1.714	0	0	0
563.3219@9.869				9.869	563.322	RPneg	LI4													0.00049833	0.23074	1.383	0	0	0
564.5606@10.878				10.878	564.561	RPpos	LI4	0.0070336	0.92644	-1.492	0	0	0
590.5751@10.939				10.939	590.575	RPpos	LI4	0.0036679	0.70355	-2.082	0	0	2
592.4693@10.947001				10.947	592.469	RPneg	LI4							0.0061954	0.90308	-1.659	0	0	0
594.4854@10.887				10.887	594.485	RPneg	LI4							0.0053839	0.87234	-2.401	0	0	0
595.4749@10.614				10.614	595.475	RPpos	LI4	0.0069553	0.92644	-1.379	0	0	1
597.174@2.7379994				2.738	597.174	HILICpos	LI4	0.0022934	0.54005	7.44	0.854	3	1	0.0046452	0.80272	6.132	0.287	3	2
620.4541@10.613				10.613	620.454	RPpos	LI4
627.4927@10.757				10.757	627.493	RPpos	LI4													0.0084811	0.99829	-2.345	0	1	6
655.4753@11.427998				11.428	655.475	RPpos	LI4	0.0010078	0.34652	2.39	0	3	2
659.2441@12.780001				12.78	659.244	RPneg	LI4	0.00031343	0.16856	4.231	0	2	2	0.00011181	0.075694	4.883	0.496	2	1
662.4684@10.623				10.623	662.468	RPpos	LI4	0.0032742	0.66521	-1.686	0	0	0
673.2225@12.738003				12.738	673.222	RPneg	LI4	0.00056337	0.24937	3.013	0	2	1	1.1588e-05	0.013074	3.757	1.266	2	1
687.5108@2.7400007				2.74	687.511	HILICpos	LI4	1.8384e-15	1.0144e-10	5.372	4.82	1	0	5.2884e-15	1.0144e-10	5.354	4.678	1	0
715.4812@10.704				10.704	715.481	RPpos	LI4							0.0066939	0.92574	-3.215	0	0	6
733.2365@3.492				3.492	733.236	HILICpos	LI4	0.0014689	0.41638	7.043	4.094	2	0	0.0018229	0.48094	6.818	3.974	2	0
742.4633@10.195003				10.195	742.463	RPpos	LI4	0.0046371	0.80272	3.432	0	3	2
PE(22:6_16:0)			(762.5081, 90447.86)(763.5113, 40626.87)	12.21	763.515	RPneg	LI1	0.0095324	1	1.589	0	0	0
819.557@2.7379992				2.738	819.557	HILICpos	LI4	9.7951e-09	3.3156e-05	4.232	3.609	0	0	1.3739e-08	4.3921e-05	4.226	3.485	0	0
881.7578@10.614				10.614	881.758	RPpos	LI4	0.0053447	0.87126	-1.409	0	0	0
897.6096@9.786				9.786	897.61	RPneg	LI4													0.0017495	0.47264	2.446	0	8	0
988.6509@0.98699963				0.987	988.651	HILICpos	LI4													0.007636	0.95731	1.597	0	0	0
990.6669@0.966				0.966	990.667	HILICpos	LI4													0.0060947	0.90308	1.977	0	0	0
996.6182@10.129				10.129	996.618	RPneg	LI4													0.0057311	0.88654	1.424	0	2	0
998.6505@0.9750002				0.975	998.65	HILICpos	LI4													0.0032668	0.66521	1.511	0	0	0
1014.6633@10.175998				10.176	1014.66	RPpos	LI4													0.0070355	0.92644	2.137	0	3	0
1016.6778@1.3330001				1.333	1016.68	HILICpos	LI4													0.0028758	0.62297	1.805	0	0	0
1018.6954@0.91300005				0.913	1018.7	HILICpos	LI4													0.0077046	0.96137	1.866	0	0	0
1036.6702@0.967				0.967	1036.67	HILICneg	LI4													0.0013814	0.40557	1.656	0	1	0
1060.6702@10.162998				10.163	1060.67	RPneg	LI4													0.0069356	0.92644	1.61	0	0	0
1062.6646@0.92499983				0.925	1062.66	HILICpos	LI4													0.0078542	0.96573	1.203	0	0	0
1084.6702@10.133				10.133	1084.67	RPneg	LI4													0.0089238	1	1.793	0	0	0
1103.5607@10.175001				10.175	1103.56	RPpos	LI4													0.0068104	0.92574	1.776	0	6	2
1105.6903@0.91500014				0.915	1105.69	HILICneg	LI4													0.0083004	0.99145	3.397	0	6	0
1110.6437@10.135				10.135	1110.64	RPpos	LI4													0.0054423	0.87234	2.595	0	6	1
1163.0361@10.615001				10.615	1163.04	RPpos	LI4	0.0063108	0.90512	-3.448	0	0	4
1179.0071@10.615998				10.616	1179.01	RPpos	LI4	0.0048277	0.82435	-2.862	0	0	1
1183.5885@10.134999				10.135	1183.59	RPneg	LI4													0.0099566	1	1.67	0	5	1
1206.7632@10.190001				10.19	1206.76	RPpos	LI4	0.00014896	0.094193	5.206	0.323	5	2
1347.9073@2.25				2.25	1347.91	HILICpos	LI4	1.7922e-05	0.018094	6.87	3.558	0	0	1.1859e-05	0.013124	6.378	0	0	0
1354.9749@10.095				10.095	1354.97	RPpos	LI4	0.004858	0.82582	1.889	0	0	0	0.0043534	0.7834	1.877	0	0	2
1509.9945@0.95699996				0.957	1509.99	HILICpos	LI4													0.0077496	0.96137	2.822	0	5	0
1532.0004@10.295				10.295	1532	RPneg	LI4													0.0059242	0.90308	1.701	0	0	0
1586.0216@10.419999				10.42	1586.02	RPpos	LI4													0.0088228	1	1.953	0	5	0
2034.2528@10.300001				10.3	2034.25	RPpos	LI4													0.0091664	1	1.749	0	0	0
