# Supplementary material for: Metabolomics of Synovial Fluid and Infrapatellar Fat Pad in Patients with Osteoarthritis or Rheumatoid Arthritis
Source: Inflammation. 2022 Jan 18;45(3):1101–17. doi: 10.1007/s10753-021-01604-x (PMC9095531; doi:10.1007/s10753-021-01604-x)
Supplement: Supplementary file 4 — Supplementary file4 (XLSX 49 KB) [file 10753_2021_1604_MOESM4_ESM.xlsx]

## Sheet: Sheet1
Additional file 4. Metabolite profiling results from the infrapatellar fat pad. pOA = primary osteoarthritis, RA = rheumatoid arthritis								pOA vs RA (1st)						pOA vs RA (2nd)						pOA vs RA (3rd)
Compound/Molecular feature	KEGG-ID	HMDB-ID	Composite Spectrum	Retention Time	Theoretical mass	Ionization mode	Level of identification (LI)	p_orig	p_FDR	log-FC	ms	n_imp1	n_imp2	p_orig	p_FDR	log-FC	ms	n_imp1	n_imp2	p_orig	p_FDR	log-FC	ms	n_imp1	n_imp2
73.0523@5.823				5.823	73.0523	HILICpos	LI4	0.0065145	1	1.716	0	0	0
82.0525@5.581001				5.581	82.0525	HILICpos	LI4	0.0014162	1	4.13	0	7	2
101.0473@6.405				6.405	101.047	HILICpos	LI4	0.0071303	1	1.592	0	0	0
Histamine	C00388	HMDB0000870	(134.0705, 437.87)(112.0867, 845815.8)(113.0899, 51057.91)(114.0917, 2413.9)	5.582	111.08	HILICpos	LI1	0.005848	1	2.057	0	0	0
Proline	C00148	HMDB0000162	(138.053, 4073.79)(154.0273, 966.76)(116.0705, 1285052.4)(117.0741, 69354.53)	4.889	115.063	HILICpos	LI2	0.0094582	1	1.351	0	0	0	0.0095294	1	1.349	0	0	0
Guanidineacetic acid			(140.0422, 1070.2)(156.016, 704.09)(118.0612, 43083.4)(119.0638, 1824.78)	5.753	117.054	HILICpos	LI2	0.0061601	1	1.455	0	0	0
4-Imidazoleacetic acid	C02835	HMDB0002024	(127.0503, 18838.98)(128.0538, 1094.55)	5.498	126.043	HILICpos	LI2	4.6019e-05	0.35635	1.89	0	2	0
129.0423@6.407				6.407	129.042	HILICneg	LI4	0.0052244	1	1.83	0	1	0
129.0789@1.029				1.029	129.079	HILICpos	LI4	0.0074276	1	4.024	0	5	1
L-pipecolic acid			(130.0866, 94054.16)(131.0898, 6476.66)	7.166	129.079	HILICpos	LI2	0.0049294	1	3.94	0	5	1
130.0421@1.975				1.975	130.042	RPpos	LI4	0.006241	1	1.443	0	3	0
Aspartic acid	C00049	HMDB0000191	(132.0303, 67306.02)(133.0328, 4022.89)	6.803	133.037	HILICneg	LI2	0.0097347	1	2.191	0	3	0
Glutamic acid	C00025	HMDB0000148	(146.0459, 854219.8)(147.0493, 50669.54)	6.406	147.053	HILICneg	LI2	0.0074525	1	1.773	0	0	0
153.0773@4.1850004				4.185	153.077	HILICpos	LI4	0.0092058	1	3.292	0	5	2
164.0476@5.1620007				5.162	164.048	HILICpos	LI4	0.0077097	1	1.482	0	0	0
173.0014@5.581001				5.581	173.001	HILICpos	LI4	0.0062677	1	1.378	0	2	0
L-Arginine	C00062	HMDB0000517	(349.2313, 13924.35)(350.2345, 2064.85)(197.1027, 1231.86)(371.212, 1242.74)(372.2189, 307.42)(213.1055, 271.19)(214.115, 47.46)(175.1192, 889997.1)(176.1223, 65277.93)(177.1241, 5808.55)	7.016	174.112	HILICpos	LI1	0.0085091	1	1.985	0	0	0	0.0084944	1	1.98	0	0	0	0.00062827	0.98397	4.338	0	8	2
180.0789@7.6299996				7.63	180.079	RPpos	LI4	0.0070241	1	1.577	0	4	0
188.118@5.702001				5.702	188.118	HILICpos	LI3	0.006358	1	4.329	0	5	1
202.0981@6.181				6.181	202.098	HILICpos	LI4	0.0023614	1	2.337	0	4	0
210.0741@2.3020005				2.302	210.074	HILICneg	LI4	0.005099	1	1.52	0	1	0
229.1068@6.425001				6.425	229.107	HILICpos	LI4	0.0048785	1	2.298	0	4	0
255.9889@6.3959985				6.396	255.989	HILICneg	LI4	0.005745	1	1.55	0	1	1
265.2773@11.041999				11.042	265.277	RPpos	LI4	0.0018928	1	3.678	0	7	2
284.0813@5.5899997				5.59	284.081	HILICpos	LI4	0.00021608	0.48347	5.225	0	7	2
303.155@6.1910005				6.191	303.155	HILICpos	LI3	0.00017859	0.47558	4.274	0	8	2
310.2517@13.660003				13.66	310.252	RPpos	LI4	0.0090247	1	-1.232	0	0	0
346.186@6.323				6.323	346.186	HILICpos	LI3	0.0014036	1	1.456	0	0	0
360.1764@6.415				6.415	360.176	HILICpos	LI3	0.0012515	1	3.083	0	0	0
363.3143@11.490002				11.49	363.314	RPpos	LI4	0.0081349	1	1.617	0	1	1
Testosterone sulfate	C00535	HMDB0000234	(367.1583, 9668.12)(368.1608, 2070.75)(369.1579, 718.99)	7.209	368.166	RPneg	LI1	0.0049755	1	2.517	0	4	0
Androsterone sulfate		HMDB0002759	(369.1739, 2598.99)(370.1776, 565.37)(371.1729, 235.61)	7.934	370.181	RPneg	LI2	0.0014814	1	4.102	0	6	1
373.1968@6.4570003				6.457	373.197	HILICpos	LI4	0.0025607	1	4.532	0	7	2
398.2348@11.1900015				11.19	398.235	RPneg	LI4	0.0030968	1	5.648	0	7	2
401.2033@6.3531866				6.35319	401.203	HILICpos	LI4	0.0020903	1	4.064	0	4	2
404.2031@6.303				6.303	404.203	HILICpos	LI3	0.0063503	1	2.087	0	0	0
422.2333@10.936001				10.936	422.233	RPneg	LI4	0.0049395	1	2.113	0	0	0
Cholest-4-en-26-oic acid, 7.alpha.-hydroxy-3-oxo			(454.3854, 1711.04)(455.39, 247.74)(456.3815, 199.13)(431.3164, 35872.07)(432.3195, 11002.78)(433.3242, 1858.02)	9.799	430.309	RPpos	LI2	0.0047701	1	1.622	0	0	0	0.0054461	1	1.61	0	0	0
486.2892@13.075				13.075	486.289	RPneg	LI4	0.0074277	1	-3.545	0	0	0
500.0585@5.4080005				5.408	500.058	HILICneg	LI4	2.1595e-06	0.022548	4.648	0	9	2
519.4301@10.808				10.808	519.43	RPpos	LI4	0.0039562	1	-3.712	0	0	6
520.4497@12.701997				12.702	520.45	RPpos	LI4	0.0068591	1	-1.409	0	0	0
523.2904@4.583				4.583	523.29	HILICneg	LI4	0.0086389	1	3.231	0	5	2
1-Stearoyl-2-hydroxy-sn-glycero-3-phosphocholine			(546.3561, 43544.02)(547.3592, 13346.49)(524.3649, 7689.08)(525.3745, 1566.76)(526.3626, 145.56)	10.318	523.365	RPpos	LI2	0.0080555	1	1.156	0	0	1
538.4594@12.692997				12.693	538.459	RPpos	LI4	0.0051128	1	-1.588	0	0	0
541.317@9.880999				9.881	541.317	RPpos	LI4	0.0053562	1	1.346	0	1	0
545.3637@12.822999				12.823	545.364	RPpos	LI4	0.00029847	0.62328	-5.861	0	1	5
553.4707@12.259002				12.259	553.471	RPpos	LI4	0.008152	1	-1.257	0	0	0
555.4866@12.692997				12.693	555.487	RPpos	LI4	0.0054174	1	-1.691	0	0	0
557.3061@10.141999				10.142	557.306	RPneg	LI4	0.0099654	1	1.446	0	4	0
569.2707@10.326002				10.326	569.271	RPneg	LI4	0.0048066	1	3.186	0	5	2
569.3512@10.272999				10.273	569.351	RPpos	LI4	0.0031499	1	2.105	0	3	0
587.3218@9.869097				9.8691	587.322	RPneg	LI4	0.0040577	1	1.71	0	0	1
613.3559@2.748				2.748	613.356	RPpos	LI4	0.0012725	1	3.152	0	5	0
620.296@4.664				4.664	620.296	HILICneg	LI4	0.0092658	1	1.346	0	0	0
656.5388@13.572001				13.572	656.539	RPpos	LI4	0.0028729	1	-1.55	0	0	1
661.305@6.2829995				6.283	661.305	HILICpos	LI4	0.0051019	1	3.849	0	5	2
687.5205@12.638				12.638	687.52	RPneg	LI4	0.0080039	1	-1.416	0	0	3
688.2832@11.440998				11.441	688.283	RPneg	LI4	0.0065977	1	1.367	0	0	0
PC(16:0_16:0)			(756.4652, 1251.83)(734.4969, 5533.42)(735.5015, 2453.05)(736.5035, 376.56)	13.002	733.486	RPpos	LI2	0.0068794	1	-1.318	0	0	0
735.6319@12.794002				12.794	735.632	RPpos	LI4	0.0090539	1	-1.427	0	0	0
765.425@12.565999				12.566	765.424	RPneg	LI4	0.0061284	1	-2.905	0	1	6
769.5249@12.177998				12.178	769.525	RPneg	LI4	0.0041684	1	1.519	0	0	1
819.7065@0.76300025				0.763	819.707	HILICpos	LI4	0.0078407	1	-1.203	0	0	0
833.5941@12.907001				12.907	833.594	RPpos	LI4	0.003577	1	1.271	0	0	0
896.5637@10.458003				10.458	896.564	RPneg	LI4	0.001174	1	1.456	0	0	1
938.5769@1.6690003				1.669	938.577	HILICpos	LI4	0.0079567	1	1.25	0	1	1
958.6392@10.447999				10.448	958.639	RPneg	LI4	0.0087586	1	1.754	0	0	1
1000.6819@1.1499999				1.15	1000.68	HILICpos	LI4	0.0092783	1	2.031	0	3	1
1036.6697@10.173998				10.174	1036.67	RPneg	LI4	0.0019919	1	4.294	0	7	2
1060.6691@10.166				10.166	1060.67	RPneg	LI4	0.00042406	0.78136	4.416	0	7	1
1108.6688@10.132002				10.132	1108.67	RPneg	LI4	0.00071262	1	4.67	0	7	2
